# Supplementary material for: Case report: biallelic DNMT3A mutations in acute myeloid leukemia
Source: Front Oncol. 2023 Jun 28;13:1205220. doi: 10.3389/fonc.2023.1205220 (PMC10336536; doi:10.3389/fonc.2023.1205220)
Supplement: Supplementary file 5 [file Table_1.xlsx]

## Sheet: Foglio1
	Diagnosis vs Remission	Diagnosis vs Relapse	Relapse vs Remission
Down	82719	63228	78161
Not Sig	489072	598206	478520
Up	136027	46384	151137
	Diagnosis vs WT_U937	Diagnosis vs R882C_U937	Diagnosis vs R882H_U937
Down	186868	225378	225603
Not Sig	307129	283981	288884
Up	213110	197750	192622
	Relapse vs WT_U937	Relapse vs R882C_U937	Relapse vs R882H_U937
Down	175235	202528	202597
Not Sig	302582	299631	305030
Up	229290	204950	199482
