# Supplementary material for: Case report: biallelic DNMT3A mutations in acute myeloid leukemia
Source: Front Oncol. 2023 Jun 28;13:1205220. doi: 10.3389/fonc.2023.1205220 (PMC10336536; doi:10.3389/fonc.2023.1205220)
Supplement: Supplementary file 6 [file Table_2.xlsx]

## Sheet: Foglio1
	Diagnosis vs Remission						Diagnosis vs Relapse						Relapse vs Remission
		ODDS RATIO	p-value	adj.p-vaL (FDR)				ODDS RATIO	p-value	adj.p-vaL (FDR)				ODDS RATIO	p-value	adj.p-vaL (FDR)
HYPER_CpG	interCGI (open sea)	0.56202	1	1		HYPER_CpG	interCGI (open sea)	1.65061	< 2.2e-16	8.8e-16		HYPER_CpG	interCGI (open sea)	0.520505	1	1
	CpG islands	1.58531	2.2e-16	4.4e-16			CpG islands	0.388325	1	1			CpG islands	1.71417	< 2.2e-16	4.4e-16
	CpG shores	1.68448	2.2e-16	4.4e-16			CpG shores	0.968209	0.9946	1			CpG shores	1.70893	< 2.2e-16	4.4e-16
	CpG shelves	0.69924	1	1			CpG shelves	0.910731	1	1			CpG shelves	0.680131	1	1
HYPER_CpG	hg19_genes_1to5kb	1.09435	2.2e-16	8.8e-16		HYPER_CpG	hg19_genes_1to5kb	0.835605	1	1		HYPER_CpG	hg19_genes_1to5kb	1.10015	< 2.2e-16	8.8e-16
	hg19_genes_3UTRs	0.781915	1	1			hg19_genes_3UTRs	0.74901	1	1			hg19_genes_3UTRs	0.788362	1	1
	hg19_genes_5UTRs	0.99643	0.614	1			hg19_genes_5UTRs	0.520186	1	1			hg19_genes_5UTRs	1.02144	0.03835	0.102267
	hg19_genes_exons	0.894979	1	1			hg19_genes_exons	0.603867	1	1			hg19_genes_exons	0.928775	1	1
	hg19_genes_intergenic	1.00476	0.2654	0.707733			hg19_genes_intergenic	1.47831	< 2.2e-16	1.76e-15			hg19_genes_intergenic	1.01016	0.08314	0.16628
	hg19_genes_intronexonboundaries	0.846117	1	1			hg19_genes_intronexonboundaries	0.602545	1	1			hg19_genes_intronexonboundaries	0.878585	1	1
	hg19_genes_introns	0.872839	1	1			hg19_genes_introns	1.04189	1.07e-05	4.28e-05			hg19_genes_introns	0.839133	1	1
	hg19_genes_promoters	1.24798	2.2e-16	8.8e-16			hg19_genes_promoters	0.687779	1	1			hg19_genes_promoters	1.27577	< 2.2e-16	8.8e-16
HYPO_CpG	interCGI (open sea)	1.34165	< 2.2e-16	8.8e-16		HYPO_CpG	interCGI (open sea)	0.602387	1	1		HYPO_CpG	interCGI (open sea)	1.83799	< 2.2e-16	8.8e-16
	CpG islands	0.685768	1	1			CpG islands	1.58158	< 2.2e-16	8.8e-16			CpG islands	0.449199	1	1
	CpG shores	0.933423	1	1			CpG shores	1.49315	< 2.2e-16	8.8e-16			CpG shores	0.756023	1	1
	CpG shelves	0.845276	1	1			CpG shelves	0.692047	1	1			CpG shelves	0.831461	1	1
HYPO_CpG	hg19_genes_1to5kb	0.827	1	1		HYPO_CpG	hg19_genes_1to5kb	1.03139	0.002689	0.013445		HYPO_CpG	hg19_genes_1to5kb	0.738139	1	1
	hg19_genes_3UTRs	0.715338	1	1			hg19_genes_3UTRs	0.783761	1	1			hg19_genes_3UTRs	0.68054	1	1
	hg19_genes_5UTRs	0.745847	1	1			hg19_genes_5UTRs	1.07169	2.04e-05	0.0001224			hg19_genes_5UTRs	0.569897	1	1
	hg19_genes_exons	0.705929	1	1			hg19_genes_exons	0.960724	0.9999	1			hg19_genes_exons	0.5827	1	1
	hg19_genes_intergenic	1.68828	< 2.2e-16	1.76e-15			hg19_genes_intergenic	1.08639	< 2.2e-16	1.76e-15			hg19_genes_intergenic	1.89829	< 2.2e-16	1.76e-15
	hg19_genes_intronexonboundaries	0.649017	1	1			hg19_genes_intronexonboundaries	0.898098	1	1			hg19_genes_intronexonboundaries	0.548142	1	1
	hg19_genes_introns	0.819395	1	1			hg19_genes_introns	0.827926	1	1			hg19_genes_introns	0.847399	1	1
	hg19_genes_promoters	0.808122	1	1			hg19_genes_promoters	1.22038	< 2.2e-16	1.76e-15			hg19_genes_promoters	0.650538	1	1
