# Supplementary material for: Case report: biallelic DNMT3A mutations in acute myeloid leukemia
Source: Front Oncol. 2023 Jun 28;13:1205220. doi: 10.3389/fonc.2023.1205220 (PMC10336536; doi:10.3389/fonc.2023.1205220)
Supplement: Supplementary file 7 [file Table_3.xlsx]

## Sheet: TOP_20_DMR
DIAGNOSIS vs REMISSION
seqnames	start	end	width	strand	no.cpgs	min_smoothed_fdr	Stouffer	HMFDR	Fisher	maxdiff	meandiff	overlapping.genes
chr5	1874687	1888218	13532	*	63	0	3.09e-169	1.53e-05	5.25e-160	0.790993	0.346895	CTD-2194D22.3, CTD-2194D22.4, IRX4
chr10	8088801	8099218	10418	*	66	0	7.08e-145	1.81e-05	3.81e-145	0.512273	0.196479	RP11-379F12.4, GATA3, GATA3-AS1, RP11-379F12.3
chr3	62353312	62365402	12091	*	63	0	1.25e-145	2.5e-05	8e-144	0.723215	0.299529	PTPRG-AS1, FEZF2
chr3	147121892	147132559	10668	*	65	0	6.12e-136	3.74e-05	1.19e-134	0.631369	0.289408	ZIC1, ZIC4
chr14	37123678	37136391	12714	*	57	0	2.62e-137	2.43e-05	4.35e-131	0.582965	0.274038	PAX9, RP11-964E11.2
chr3	55514421	55524934	10514	*	57	0	4.59e-128	2.29e-05	5.05e-127	0.681722	0.214186	WNT5A-AS1, WNT5A
chr5	2747922	2758088	10167	*	53	0	4.88e-130	3.12e-05	2.59e-120	0.703684	0.298529	C5orf38, IRX2
chr6	10409011	10422874	13864	*	80	6.84e-303	4.13e-109	6.18e-05	2.81e-117	0.55481	0.147493	TFAP2A-AS1, TFAP2A
chr2	223161771	223172329	10559	*	58	0	1.38e-117	2.97e-05	1.97e-113	0.773084	0.263777	CCDC140, PAX3
chr17	46651360	46661069	9710	*	62	0	1.84e-93	1.91e-05	9.55e-113	0.811618	0.257961	HOXB-AS3, HOXB3, HOXB4, MIR10A
chr7	27280585	27287019	6435	*	46	0	1.09e-119	1.82e-05	4.06e-112	0.678904	0.24843	EVX1, RP1-170O19.17, EVX1-AS
chr20	36147042	36150135	3094	*	47	0	4.28e-110	4.48e-05	1.25e-106	0.407779	0.184777	NNAT, BLCAP
chr17	35289351	35300874	11524	*	57	0	1.07e-92	3.04e-05	2.01e-102	0.628026	0.196869	LHX1, RP11-445F12.1, RP11-445F12.2
chr1	50884480	50893984	9505	*	46	0	9.18e-97	2.11e-05	2.21e-99	0.735042	0.275214	DMRTA2
chr6	133561368	133564578	3211	*	45	0	2.43e-100	2.56e-05	2.63e-99	0.606072	0.276511	EYA4
chr1	119526060	119532925	6866	*	41	0	1.44e-103	2.1e-05	8.87e-99	0.713324	0.336096	TBX15
chr10	118890977	118901190	10214	*	46	0	2.79e-95	2.22e-05	2.34e-97	0.617672	0.268113	VAX1
chr11	31830524	31841980	11457	*	68	0	1.27e-77	3.99e-05	2.47e-97	0.535405	0.140832	RCN1, PAX6
chr7	1266180	1281585	15406	*	50	0	3.23e-97	3.78e-05	2.67e-97	0.842468	0.283669	UNCX
chr14	102025815	102031426	5612	*	38	0	3.47e-108	2.34e-05	5.9e-97	0.636274	0.288791	DIO3, DIO3OS
DIAGNOSIS VS RELAPSE
seqnames	start	end	width	strand	no.cpgs	min_smoothed_fdr	Stouffer	HMFDR	Fisher	maxdiff	meandiff	overlapping.genes
chr14	106329158	106332077	2920	*	20	0	4.36e-44	0.000404655	3.49e-40	-0.660267	-0.427892	IGHJ6, IGHJ3P, IGHJ5, IGHJ4, IGHJ3, IGHJ2P, IGHJ2, IGHJ1, IGHD7-27, IGHJ1P
chr16	56223970	56228744	4775	*	33	5.91e-146	9.58e-28	0.00280247	3.09e-26	-0.373608	-0.0824187	GNAO1, RP11-461O7.1, CTD-2050B12.2
chr2	63274476	63286621	12146	*	87	7.07e-132	7.35e-19	0.00595004	2.16e-24	-0.371239	-0.0633594	OTX1, AC009501.4
chr8	99953809	99961874	8066	*	37	3.43e-117	9.78e-19	0.00202129	6.56e-23	-0.503256	-0.110005	RP11-44N12.5, OSR2, STK3
chr12	54408091	54414427	6337	*	44	5.32e-184	1.69e-18	0.00228486	1.11e-22	-0.42479	-0.0673279	RP11-834C11.12, HOXC6, HOXC4, RP11-834C11.14, AC012531.25
chr12	115131789	115136308	4520	*	50	1.83e-142	9.49e-19	0.00615255	3.43e-21	-0.470101	-0.076227	NA
chr11	14993378	14996997	3620	*	43	9.46e-192	2.48e-20	0.00469477	1.23e-20	0.349952	-0.0417734	CALCB, CALCA
chr12	6745057	6747441	2385	*	15	2.03e-250	8.25e-20	0.00103055	1.45e-20	0.421922	0.18596	LPAR5, ACRBP
chr10	102983415	102990191	6777	*	42	2.16e-113	2.04e-18	0.00327736	1.62e-20	-0.370631	-0.0948317	LBX1-AS1, LBX1
chr13	100631545	100638446	6902	*	36	1.89e-135	1.13e-15	0.00298912	5.5e-20	-0.332513	-0.0904394	ZIC2
chr17	68164127	68166241	2115	*	17	7.13e-155	6.28e-20	0.0019447	7.53e-20	-0.372883	-0.120248	KCNJ2, KCNJ2-AS1
chrX	99661860	99667528	5669	*	24	1.11e-92	2.51e-19	0.00298169	9.62e-20	0.364772	-0.0478586	PCDH19
chr17	46618919	46624268	5350	*	34	1.46e-143	1.47e-17	0.00254924	1.51e-19	-0.403421	-0.111316	HOXB-AS1, HOXB2
chr9	98268788	98272172	3385	*	25	3.35e-239	2.12e-18	0.00191843	1.52e-19	-0.362665	-0.118923	RP11-435O5.5, PTCH1
chr6	31542556	31543686	1131	*	16	2.23e-193	9.9e-21	0.00172865	1.8e-19	0.404626	0.204766	TNF
chr15	96869870	96877300	7431	*	44	6.48e-101	3.83e-16	0.00371484	1.86e-19	-0.406867	-0.0748893	NR2F2, MIR1469, NR2F2-AS1
chr17	46666926	46672255	5330	*	34	1.82e-99	3.2e-16	0.00350567	2.07e-19	-0.344091	-0.0700397	HOXB-AS3, HOXB3, HOXB5, HOXB6
chr3	138663400	138666732	3333	*	20	1.43e-192	2.66e-20	0.00193227	2.22e-19	-0.387128	-0.140423	C3orf72, FOXL2
chr5	37833969	37840839	6871	*	51	3.23e-116	7.11e-18	0.00544454	2.74e-19	-0.462544	-0.102492	GDNF-AS1, GDNF
chr11	43596529	43604219	7691	*	41	5.13e-59	3.32e-17	0.00596954	3.79e-19	-0.417629	-0.0956199	HSD17B12, MIR129-2
RELAPSE VS REMISSION
seqnames	start	end	width	strand	no.cpgs	min_smoothed_fdr	Stouffer	HMFDR	Fisher	maxdiff	meandiff	overlapping.genes
chr10	8088801	8103673	14873	*	78	0	1.18e-180	1.18e-05	2.11e-191	0.612021	0.257828	RP11-379F12.4, GATA3, GATA3-AS1, RP11-379F12.3
chr5	1873721	1888218	14498	*	64	0	6.98e-182	1.1e-05	8.78e-172	0.826857	0.357244	CTD-2194D22.3, CTD-2194D22.4, IRX4
chr3	62353312	62365402	12091	*	63	0	7.27e-169	1.39e-05	1.93e-161	0.799963	0.349562	PTPRG-AS1, FEZF2
chr14	37123678	37136391	12714	*	57	0	3.37e-165	1.4e-05	1.34e-153	0.64848	0.342762	PAX9, RP11-964E11.2
chr3	147121892	147132559	10668	*	65	0	2.04e-155	1.66e-05	1.34e-153	0.667178	0.34824	ZIC1, ZIC4
chr2	223161771	223172329	10559	*	58	0	2e-160	1.49e-05	3.82e-152	0.688929	0.354186	CCDC140, PAX3
chr6	10409011	10422874	13864	*	80	0	2.77e-142	3.62e-05	6.58e-147	0.626139	0.201828	TFAP2A-AS1, TFAP2A
chr3	55514421	55525397	10977	*	59	0	1.19e-151	1.26e-05	1.7e-146	0.649449	0.269806	WNT5A-AS1, WNT5A
chr5	2747922	2758088	10167	*	53	0	2.97e-146	1.75e-05	1.8e-137	0.709057	0.358998	C5orf38, IRX2
chr17	46652938	46661340	8403	*	49	0	3.81e-122	9.47e-06	1.15e-127	0.794911	0.361318	HOXB-AS3, HOXB3, HOXB4, MIR10A
chr17	35289351	35300874	11524	*	57	0	7.5e-123	1.93e-05	2.69e-125	0.680318	0.255067	LHX1, RP11-445F12.1, RP11-445F12.2
chr15	96868430	96877855	9426	*	56	0	2.66e-119	1.42e-05	4.11e-123	0.722842	0.273052	NR2F2, MIR1469, NR2F2-AS1
chr10	118890977	118901190	10214	*	46	0	6.39e-123	1.25e-05	4.77e-122	0.686528	0.316464	VAX1
chr5	37833969	37840839	6871	*	51	0	5.5e-131	1.76e-05	3.71e-121	0.553129	0.252169	GDNF-AS1, GDNF
chr1	50884480	50893984	9505	*	46	0	2.09e-128	1.11e-05	1.39e-120	0.693947	0.354203	DMRTA2
chr7	27280585	27287019	6435	*	46	0	1.29e-126	1.11e-05	1.76e-119	0.684158	0.300786	EVX1, RP1-170O19.17, EVX1-AS
chr12	114840800	114847641	6842	*	49	0	1.14e-123	2.02e-05	9.96e-118	0.653095	0.274335	TBX5-AS1, TBX5
chr6	133561368	133564578	3211	*	45	0	5.7e-122	1.32e-05	1.01e-117	0.695079	0.357558	EYA4
chr11	31830524	31841980	11457	*	68	0	2.75e-101	2.16e-05	2.76e-117	0.612052	0.183576	RCN1, PAX6
chr3	147104488	147116807	12320	*	48	0	9.07e-118	1.67e-05	2.12e-115	0.775361	0.34512	ZIC4-AS1, ZIC1, ZIC4
