# Supplementary material for: Case report: biallelic DNMT3A mutations in acute myeloid leukemia
Source: Front Oncol. 2023 Jun 28;13:1205220. doi: 10.3389/fonc.2023.1205220 (PMC10336536; doi:10.3389/fonc.2023.1205220)
Supplement: Supplementary file 8 [file Table_4.xlsx]

## Sheet: Foglio1
	TOP NETWORKS IPA ANALYSIS
	DIAGNOSIS vs REMISSION	Score
1	Cellular Development, Nervous System Development and Function, Tissue Development	50
2	Cellular Development, Nervous System Development and Function, Tissue Development	50
3	Embrionic Development, Organismal Development, Tissue Morphology	47
4	Gene Expression, Developmental Disorders, Embrionic Development	42
5	Embrionic Development, Organismal Development, Gene Expression	38
	DIAGNOSIS vs RELAPSE	Score
1	Nervous System Development and Function, Neurological Disease, Organ Morphology	50
2	Embrionic Development, Organismal Development, Cancer	42
3	Cellular Development, Cellular Growth and Proliferation, Digestive System Development and Function	37
4	Cancer, Gastrointestinal Disease, Organismal Injury and Abnormalities	37
5	Cellular Development, Tissue Development, Behavior	37
	RELAPSE vs REMISSION	Score
1	Embrionic Development, Organismal Development, Organismal Injury and Abnormalities	61
2	Embrionic Development, Organismal Development, Connective Tissue Disorders	45
3	Endocrine System Development and Function, Organ Morphology, Tissue Morphology	43
4	Developmental Disorder, Embrionic Development, Nervous System Development and Function	43
5	Dental Disease, Digestive System Development and Function, Gastrointestinal Disease	40
